# Supplementary material for: Spatiotemporal dynamics of renal distal convoluted tubule dilatation and cyst formation in nephronophthisis type 1 mice
Source: Ren Fail. 2026 Jun 23;48(1):2684840. doi: 10.1080/0886022X.2026.2684840 (PMC13292302; doi:10.1080/0886022X.2026.2684840)
Supplement: table S1B.xlsx [file IRNF_A_2684840_SM1089.xlsx]

## Sheet: Sheet1
		Table S1B Cumulative cyst counts from three non-consecutive sections
		Animal No.	8W	12W	24W	36W
		1	35	67	62	168
		2	11	118	174	84
		3	24	21	104	45
		4	32	48	83	81
		5	42	42	54	66
		6	37	58	75	129
		Note: W, weeks of age. Each group, n=6. Data are cumulative cyst counts obtained from three non‑consecutive sections per mouse.
