# Supplementary material for: Spatiotemporal dynamics of renal distal convoluted tubule dilatation and cyst formation in nephronophthisis type 1 mice
Source: Ren Fail. 2026 Jun 23;48(1):2684840. doi: 10.1080/0886022X.2026.2684840 (PMC13292302; doi:10.1080/0886022X.2026.2684840)
Supplement: table S1A.xlsx [file IRNF_A_2684840_SM1088.xlsx]

## Sheet: Sheet1
		Table S1A Mean diameter of renal cysts(μm)
		Animal No.	8W	12W	24W	36W	72W
		1	53.78	53.5	64.2	59.55	70.65
		2	51.66	57.58	71.85	76.27	67.29
		3	62.63	68.83	62.7	55.46	64.08
		4	55.55	70.9	56	59	－
		5	60.83	57.25	65.3	64.64	－
		6	64.75	58	62.4	64.5	－
		Note: W, weeks of age. n = 6 for 8W, 12W, 24W, and 36W groups; n = 3 for the 72W group. Data are mean diameter of renal cysts per mouse (μm). The symbol "－" indicates no data. Mice in different age groups were independently numbered.
